# Supplementary material for: Muscle fiber Myc is dispensable for muscle growth and its forced expression severely perturbs homeostasis
Source: Nat Commun. 2025 Apr 3;16:3190. doi: 10.1038/s41467-025-58542-7 (PMC11968879; doi:10.1038/s41467-025-58542-7)
Supplement: Supplementary file 4 — Source Data [file 41467_2025_58542_MOESM4_ESM.xlsx]

## Sheet: Fig1A
mRNA expression	WT				HSA-MycKO
Myc	0.658706	1.19271	1.17623	0.972359	0.37761	0.506969	0.299017	0.373634
Rpl3	1.07029	1.07929	0.802062	1.04835	1.17788	1.12133	0.922872	1.4787

## Sheet: Fig1C
Body mass (g)		Males												Females
WT	2m	21.9	21.8	22.3	18.3	23.7	18.4	19.6	17.5
	5-7m	26.4	27.4	34.6	30	28.2	29.6	25.1	25					21.4	23	22.7	23.1	21.9	23.6	23.8	22.8	24.9	29.2	23.6	22
HSA-MycKO	2m	22.1	22.8	19.8	19.5	17.9	19.6	21.2	22.6	23	21.7	19.3	19.4
	5-7m	31.8	30.5	26.4	33.1	25	32	28.9	29.9	26.3				26.1	23.1	20.7	22.2	20.6	24.9	21.9	26.6	25.5	26.1	22

## Sheet: Fig1D
		Males									Females
%Fat mass	WT	11.17	15.59	22.74	13.21	13.2	12.2	10.8	12.4		12.58	11.89	13.84	13.26	19.58	14.1	13.2	12.7
	HSA-MycKO	13.41	12.19	14.99	17.32	12.4	12	13.4	10.5	11.4	8.28	17.2	12.2	16.73	14.33	15.12	16.07
%Lean mass	WT	78.47	75.26	69.8	76.65	70.5	80.7	80	79.6		79.84	80.8	78.8	77.91	71.95	79.3	78.7	79.1
	HSA-MycKO	77.48	79.57	75.39	74.58	77.8	79.6	77.9	80.1	79.8	72.45	75.2	81.37	74.71	79.2	77.41	77.04

## Sheet: Fig1E
	Males							Females
	Age (wks)	Body mass (g)	Tibialis Anterior mass (mg)	Triceps mass (mg)	Quadricep mass (mg)	Gastrocnemius mass (mg)		Age (wks)	Body mass (g)	Tibialis Anterior mass (mg)	Triceps mass (mg)	Quadricep mass (mg)	Gastrocnemius mass (mg)
WT	6.14286	22.7	41.3	111.3	178.35	108.25		8.28571	20.3	35.6	91.25	145.65	94
	6.14286	23.8	41.35	114.85	184	120.65		9	17.2	27.05	76.55	106.75	73.85
	13.7143	24.4	43.2	119.1	189.95	120.75		9.14286	17.1	30.6	78	121.7	81.85
	13.7143	22.3	40.5	113.6	180.7	113.05		14.8571	20.2	37.6	96.15	158	96.05
	29.2857	26.4	52.4	123	203.7	121.6		14.8571	19.5	35.95	94.75	147.7	91.6
	29.2857	27.4	48.55	118.4	188.6	118.35		14.8571	23.1	38.35	102.35	164.85	98.25
	31.1429	34.6	57.45	144.5	229.05	144.6		28.4286	21.4	37.65	103.3	173.3	101.85
	37.4286	30	53.6	135.6	217.35	137.6		28.4286	23	44.1	108.8	183.85	110.75
	18.7143	28.2	49.2	140.55	223.45	138.4		28.1429	22.7	42.3	110	177.35	111.3
	19.8571	29.6	47.45	135.4	215.85	135.2		28.1429	23.1	40.25	102.2	175.85	106.35
	15.2857	25.1	38.85	111.1	176.35	112.75		33.2857	21.9	36.75	89.3	149.75	97.3
	21.7143	25	42.2	109.2	179.2	118		33	23.6	40.75	103.5	185.2	116.45
	18.1429	23.6	33.65	101	156.95	103.4		33	23.8	40.7	107.2	176.35	111.6
	8.42857	21.9	40.9	102.9	172.8	112.7		27.2857	22.8	37.65	98.1	162.8	103.7
	8.71429	21.8	41.9	101.7	154.2	109.3		27.2857	24.9	42.95	120	187.75	114.4
	8.71429	22.3	40.9	100.3	165.9	120.8		27.1429	29.2	46.7	124.1	209.7	132.15
	8	18.3	29.3	75.9	113.2	84.5		19.8571	23.6	37.5	104.4	163.65	99.4
	8.71429	23.7	40.5		186.1	122.8		17.5714	21.2	34.55	79.8	154.95	95.1
	8	18.4	31.5	80.3	132.3	85.3		21.7143	22	38.8	101.9	167.9	100.45
	8	19.6	36.4	95.9	142.6	96.6
	8	17.5	32	87.3	131	88.2
HSA-MycKO	6.14286	24.2	39.75	111.6	181.95	112.75		9	18.8	33.2	73.65	126.4	80.8
	6.14286	23.8	43	116.5	190.3	121.35		9	19	33.3	78.55	130.35	84.6
	6.14286	21.9	35.75	100.75	153.45	101.2		8.28571	19	37.05	88.5	146	94.05
	8.42857	22.1	38.7	107.4	162.7	114.3		9.14286	15.7	24.4	69.8	104.45	70.6
	8.42857	22.8	38.2	97.6	156.8	111		9.14286	17.4	30.55	76.25	123.15	83.85
	8.42857	19.8	35.2	86.3	126.7	116.9		9.14286	20.2	32.85	87.45	139.65	92.05
	9.42857	19.5	33.3	88.4	137.2	96.9		14.8571	20.5	38.9	91.85	155.75	95.9
	8	17.9	31.2	76	122.2	88.8		14.8571	20.9	36.7	91.6	162.5	105.75
	9.71429	19.6	34.7	88.6	137	101.5		33.4286	26.1	45.85	108.6	181.8	114.7
	8.42857	21.2	41	95.6	157.8	117.1		33.2857	23.1	44.45	105.5	178.15	118.9
	8.42857	22.6	40.5	106.6	158.6	121.7		33.2857	20.7	40.6	95.6	165.55	106.85
	8.71429	23	39.7	108.6	178.9	116.8		28.1429	22.2	42.85	101.8	171.8	110.9
	8.71429	21.7	39	98.9	160	110.3		30	20.6	36.75	90.7	156.95	102.1
	8	19.3	34.6	84.6	134	91.7		30.2857	24.9	45.45	114.6	189.2	120
	8	19.4	35.5	88.2	144.7	105.5		30.2857	21.9	39.1	96.2	158.75	103.55
	13.7143	20.6	39.85	100.35	164.75	104.2		33	26.6	45.85	118.7	202.5	131.85
	13.7143	24.5	46	129.4	197.9	129		33	25.5	44.5	108.5	195.3	129.85
	31.1429	31.8	57.15	157.3	239	147.75		25	26.1	46.4	109	196.15	131.4
	31.5714	30.5	56	157.8	240.45	146.4		21	22	33.2	96.5	152.65	104.85
	31.5714	26.4	49.65	125.2	204.7	133.75		17.5714	18.4	28.8	79.7	121.25	88.04
	33.1429	33.1	53.4	147.7	224.7	152.25
	34.4286	25	44.9	139.2	195.75	126.55
	23.8571	32	56.35	151.95	237.25	149.6
	19.8571	28.9	46.15	133	203.65	131.6
	14.2857	27	41.6	120	192.7	124.2
	14.2857	22.9	34.2	101.7	150.5	103.65
	20.4286	29.9	50.15	143.2	223	142.7
	20.4286	26.3	41.55	142.8	194.3	127.4

## Sheet: Fig1F
		EDL force, mN
		CON 8 weeks old								HSA-MycKO 8 weeks old												CON 5-7 months old					HSA-MycKO 5-7 months old
Force frequency (Stimulation frequency, Hz)	1	47.49	40.94	44.41	25.963	49.364	39.756	32.365	36.716	32.07	36.95	34.26	25.03	25.97	38.75	39.45	29.6	37.706	31.431	29.271		66.1	67.009	72.333	77.171	56.932	65.419	39.478	57.691	59.023	54.608	67.206
	20	49.23	41.85	45.93	29.385	54.899	40.898	38.919	41.007	35.11	40.55	39.73	28.15	31.75	42.84	42.56	31.26	44.558	34.41	33.182		67.658	68.795	74.996	78.437	62.559	67.204	40.095	59.25	62.497	57.627	79.12
	50	80.89	63.15	68.1	60.861	93.41	67.24	79.01	85.12	57.68	75.12	92.19	51.06	73.43	72.68	77.36	53.24	84.02	61.51	63.06		118.013	120.708	145.771	118.7	108.85	115.74	67.626	136.648	92.5	88.86	158.05
	100	251.3	209.76	218.48	167.472	282.73	175.11	211.98	208.21	206.32	209.68	198.69	172.76	193.66	245.32	233.75	182.34	272.77	189.62	206.88		310.015	315.924	309.366	345.4	309.42	341.831	318.294	288.522	311.7	285.63	382.41
	150	310.21	269.22	270.79	206.101	326.3	225.36	255.33	262.99	276.48	265.85	239.97	243.82	254.03	300.34	310.41	256.48	341.22	227.26	261.36		361.83	366.798	368.485	404.59	377.07	394.815	361.668	341.182	377.9	357.16	452.95
	200	336.3	294.87	303.99	211.266	366.39	236.74	303.97	287.72	298.6	296.19	262.51	273.86	269.95	330.94	353.06	280.97	377.52	254.32	291.26		382.771	394.653	397.25	425.98	405.19	409.814	388.128	371.829	399.36	381.05	479.83
	250	335.5	307.35	316.03	223.181	376.48	240.17	310.76	291.92	307.03	301.23	273.07	269.16	292.42	341.36	366.09	303.17	388.77	254.61	298.4		387.186	409.036	410.626	435.69	409.61	421.437	396.049	387.349	405.33	390.5	486.61
Fatigue (200Hz stimulation number)	0	344.589	298.761	307.44	219.445	367.545	239.582	305.625	knot broke	308.465	299.567	272.724	276.529	292.889	336.031	357.249	288.859	378.647	258.151	292.45		380.071	400.059	409.403	425.869	375.517	421.253	392.207	387.251	399.003	378.891	478.512
	5	277.445	250.986	254.242	190.398	305.806	209.072	251.545		259.55	248.256	230.344	246.748	247.175	277.894	291.458	247.159	308.986	219.538	246.945		312.05	324.435	332.671	342.692	304.216	348.682	299.458	326.524	312.493	300.248	381.597
	10	236.09	193.392	190.924	164.915	251.348	178.479	216.605		222.465	197.619	200.722	185.573	208.913	201.769	246.057	189.96	257.203	195.415	219.505		245.289	252.567	252.399	278.475	230.854	269.206	241.583	270.234	246.82	239.126	290.74
	15	143.369	141.691	121.318	140.013	155.189	129.503	152.514		154.975	138.166	167.508	135.721	136.455	132.415	165.732	128.966	161.955	155.556	162.941		152.719	165.451	173.215	180.358	150.167	194.74	170.488	190.844	175.867	155.981	198.775
	20	99.947	112.124	97.8417	106.811	119.816	99.1575	107.321		108.834	104.377	127.31	107.447	103.116	104.459	117.732	101.542	122.497	120.934	108.352		113.159	129.922	126.4	128.656	115.276	140.138	127.953	134.132	126.005	116.032	143.977
	25	87.5728	94.9194	86.9533	91.9424	104.596	83.3239	91.6518		88.3842	88.5597	102.491	93.8174	89.2231	91.279	99.2726	86.6792	103.938	98.1651	91.3393		90.4007	110.475	101.298	108.803	93.3295	109.994	104.015	101.98	102.186	99.6642	117.716
	30	84.2888	90.2758	80.6703	83.8557	96.1311	77.3424	85.6813		82.5728	80.6812	88.5268	87.8853	81.5969	84.53	93.9874	80.5278	93.5214	82.9784	84.3875		82.3547	100.557	88.7829	100.454	84.2723	90.0707	93.5174	91.9645	92.8032	91.5695	105.561
	35	82.3096	85.5882	77.6768	78.8337	92.71	75.1987	83.1484		80.1056	78.2251	81.2514	85.0563	77.77	80.5113	91.4545	77.4904	90.0948	74.9355	80.0782		79.5734	95.6873	81.6134	95.9903	78.4937	80.266	87.0351	87.56	89.3781	87.2949	98.7846
	40	81.6572	83.2965	75.4344	76.1856	90.188	73.8719	82.167		77.5453	74.7437	78.077	80.9664	74.8807	78.9542	89.3218	74.9301	87.1232	72.2271	77.3644		79.6059	91.3097	79.1839	94.6808	75.1877	77.0465	83.1771	85.4659	86.9756	84.5948	94.7824
	45	81.4105	81.0541	74.0419	73.4443	87.1068	73.0112	81.2241		75.5879	73.1482	75.5386	79.8041	73.0495	79.349	88.9763	73.7458	83.927	70.1547	77.008		83.3448	95.9578	75.526	94.3994	73.0331	74.4493	80.7746	84.1186	85.4984	83.1609	91.7724

## Sheet: Fig1G
	Males, 2 months																				Males, 5-7 months
	CON								HSA-MycKO												CON				HSA-MycKO
Peak Twitch	46.2509	39.0797	43.5534	25.7241	48.5864	38.0928	31.9414	36.7769	31.9743	36.4809	33.948	24.6386	25.5597	38.4876	38.7178	31.2177	29.1453	37.3362		Peak	0.648665	0.638925	0.705479	0.745088	0.629185	0.372057	0.541203	0.571072	0.540878	0.667117
Time-to-Peak	11.0398	10.789	10.682	11.9499	11.5618	12.0471	11.9852	12.3997	11.4553	10.7475	12.1276	11.3117	12.0255	12.0965	11.1881	11.5278	11.4395	9.93776		Time-to-Peak	12.5418	12.2769	12.1404	12.3926	10.7782	12.7822	12.6261	10.5252	11.324	11.4683
1/2 RT	10.1927	9.17391	8.50955	13.759	11.6989	10.2972	13.6757	11.5821	11.0117	13.2801	16.2635	11.4451	15.0603	11.5524	10.0667	12.5181	12.8614	13.1709		1/2 RT	10.419	11.3637	11.5054	9.26548	10.6117	9.69669	12.391	8.99838	9.4428	11.4016
	Force (mN)																				Force (mN)
Time (ms)		Representative							Representative											Time (ms)		Representative					Representative
0	0	0	0	0	0	0	0	0	0	0	0	0	0	0	0	0	0	0		0	0	0	0	0	0	0	0	0	0	0
1	3.9804	5.0001	5.9869	2.4014	6.9738	2.3027	3.5198	2.1053	2.1382	5.2304	3.3224	3.8816	1.7106	3.0922	6.3488	3.2237	2.2369	4.4408		1	3.3764	6.2009	6.7529	6.7853	7.2398	5.5516	3.8309	10.1618	5.8763	5.9541
2	12.3687	12.27	14.2765	7.1712	15.6582	8.7173	9.3752	8.6843	8.4212	12.5332	9.5068	8.8488	6.4475	10.1647	13.7831	9.1778	7.4673	11.8752		2	13.0837	16.2653	18.0509	18.8626	17.499	9.967	12.337	19.1872	15.1939	17.1714
3	20.2636	18.8491	21.5135	11.5134	23.7833	15.0989	14.4411	14.8029	14.2437	18.9477	15.4608	12.8949	11.4476	16.9411	20.1319	14.5726	12.6976	18.6845		3	23.2455	25.8751	28.6997	28.9919	26.6868	11.0383	20.4209	27.5959	22.8883	27.4347
4	26.9084	24.3755	27.336	15.2634	30.0992	20.724	18.9477	20.3951	19.3096	23.8491	20.3293	16.1187	15.4279	22.6649	25.428	19.178	17.1385	24.2767		4	32.3683	34.1539	38.0173	38.3095	34.1863	14.0252	27.7257	34.3812	29.3814	36.5796
5	32.5335	28.8492	32.3032	18.1582	35.494	25.1978	22.5333	24.6386	23.1255	27.9282	24.3425	18.5529	18.553	27.2045	29.54	22.7636	20.8885	28.6189		5	40.0302	41.2314	46.1013	46.3285	41.3288	19.8365	33.7319	40.8743	35.2252	44.3758
6	37.0402	32.4019	36.0861	20.428	39.8362	29.2768	25.4939	28.5531	26.3163	30.9216	27.4018	20.6253	20.9215	30.8888	32.8295	25.6584	23.7175	31.9742		6	46.5234	47.5622	52.984	54.38	47.5947	25.6804	39.1536	46.7182	41.134	50.8891
7	40.4613	35.0665	39.2441	22.3688	42.9613	32.2045	27.9282	31.3163	28.4874	33.1256	29.9019	22.1056	22.7965	33.652	35.198	27.8295	25.8886	34.5072		7	51.9451	52.8866	58.9902	61.3602	53.7307	29.1542	43.6664	51.8802	46.1013	56.4484
8	43.1587	37.0402	41.6454	23.7833	45.7574	34.6059	29.54	33.4545	30.2308	34.7704	31.7111	23.2899	24.0465	35.7244	37.0072	29.3755	27.4347	36.119		8	56.3605	57.237	63.3406	66.4573	58.6655	31.3943	47.6921	54.6073	49.8023	60.7906
9	45.0337	38.3889	43.0928	24.8031	47.1719	36.3493	31.0203	35.0993	31.3493	35.7901	32.8953	24.0793	24.9347	37.2047	38.1585	30.4282	28.4545	37.1388		9	60.0291	60.581	67.0417	70.0934	62.0094	33.6344	50.3218	56.9124	52.5619	63.9814
10	46.2509	39.0797	43.5534	25.3623	48.3561	37.4678	31.6782	36.1848	31.7769	36.4809	33.6519	24.5399	25.3294	38.0599	38.7178	31.0203	28.9808	37.3362		10	62.5939	62.464	69.1195	72.3336	62.9185	35.8421	52.6594	57.1072	54.0554	65.988
11	46.218	38.981	43.356	25.7241	48.5864	38.0599	31.9414	36.7769	31.9743	36.4152	33.8822	24.6386	25.5597	38.4547	38.6849	31.2177	29.1453	36.9743		11	64.2821	63.7626	70.1584	74.0542	62.8211	37.0109	53.5359	56.6851	54.0878	66.7117
12	45.6587	38.1915	42.2047	25.5597	48.4219	38.0928	31.9414	36.7769	31.6124	35.9875	33.948	24.4412	25.2636	38.4876	38.4217	30.9874	28.7834	36.2506		12	64.8665	63.8925	70.5479	74.5088	61.8471	37.2057	54.1203	54.867	53.7632	65.7578
13	44.2771	36.9086	40.4941	25.2307	47.7969	37.402	31.6453	36.3822	31.1848	35.2967	33.6848	24.0136	25.2307	38.0599	37.4019	30.5598	28.4216	35.198		13	64.1847	62.9185	69.3143	73.9568	60.4835	37.1732	53.5359	52.4321	52.6593	63.8169
14	42.7311	35.2309	38.0599	24.6715	46.81	36.448	30.9874	35.7901	30.3624	34.4414	33.2572	23.3885	24.7373	37.5007	36.2506	29.7703	27.665	33.948		14	62.464	61.4251	67.4962	71.6518	58.633	36.9135	52.9515	48.6986	50.5815	61.4156
15	40.5271	33.0269	34.8361	24.0136	45.6258	35.0335	30.3624	34.869	29.3756	33.3559	32.7637	22.5004	24.3426	36.5138	34.8032	28.8492	26.8426	32.4019		15	60.2239	59.3148	64.9963	68.5026	55.7436	35.0305	51.4906	44.478	47.0752	58.7511
16	38.0928	30.1322	31.4479	23.4544	43.7508	33.1585	29.4085	33.8821	28.0597	32.1717	32.04	21.7438	23.7833	35.4612	33.0926	27.8952	25.79	30.8887		16	57.237	56.4903	61.6848	65.0288	51.9126	32.141	49.9972	39.3809	43.7313	56.1194
17	35.0336	27.04	28.1913	22.5991	41.8099	31.0203	28.5861	32.665	26.6452	30.823	31.415	20.5924	23.2241	34.0138	30.8887	26.5794	24.6715	29.1781		17	53.5359	53.3411	58.2759	60.3213	46.8804	28.1802	47.8869	34.5111	40.225	53.1918
18	31.7769	24.0794	24.9675	21.5793	39.3757	28.5202	27.5334	31.2834	24.836	29.244	30.494	19.3095	22.4346	32.2046	28.3886	25.3952	23.3557	27.336		18	49.8024	49.5102	54.3476	54.8995	42.2054	25.1284	45.7117	30.1606	36.1018	50.0009
19	28.7834	21.4149	21.8096	20.4938	36.777	26.0202	26.3163	29.54	22.9281	27.5334	29.6387	17.7306	21.6452	30.1322	25.428	23.9149	21.9083	25.5267		19	45.4845	45.7441	50.4517	48.6011	37.7251	22.661	42.8222	25.8752	31.5566	46.2837
20	25.9215	19.0793	19.1122	19.3096	33.8493	23.6846	25.0992	27.4347	20.8228	25.5926	28.586	16.3489	20.757	27.7637	22.2701	22.2701	20.4938	23.6188		20	41.7184	41.9456	46.7506	42.6599	34.511	20.7131	40.0627	23.1805	27.2387	42.5995
21	23.3228	17.0398	16.8095	18.1253	30.6913	21.382	23.5531	25.2636	18.5859	23.6189	27.5005	14.7371	19.6056	25.2308	19.3753	20.4938	19.0793	21.8425		21	38.1147	38.8614	42.8222	37.4329	31.9787	18.5379	36.8161	19.4794	23.7973	38.981
22	20.9544	15.1977	14.7371	16.8424	27.6321	19.4082	21.9741	22.6977	16.5135	21.7109	26.1518	13.1252	18.5201	22.7307	17.0068	18.7832	17.4345	20.2306		22	34.8032	35.7772	39.738	33.1799	29.5762	16.0056	34.1214	17.6614	21.1027	35.5599
23	18.9148	13.6845	12.9278	15.7569	24.7044	17.5003	20.2964	20.2635	14.77	19.803	24.8031	11.8423	17.4674	20.2965	15.066	17.0398	16.1516	18.6516		23	31.9787	33.1474	36.7836	30.2256	27.2711	13.9602	31.3294	15.4212	18.8301	32.4677
24	17.0727	12.2371	11.4475	14.5397	21.9412	16.02	18.4214	17.9279	13.0924	18.1254	23.2899	10.5265	16.2174	18.1254	13.4212	15.4608	14.7371	17.2371		24	29.3165	30.9722	34.024	27.3036	24.4466	12.6616	29.1542	14.1551	16.1354	29.8361
25	15.5266	10.8884	10.033	13.4871	19.474	14.5726	16.8095	16.1187	11.7766	16.4806	21.7438	9.4738	15.0003	16.3161	12.0067	14.1121	13.5529	16.02		25	26.8816	28.4724	31.6216	24.7388	22.0117	11.85	26.6543	13.1811	14.8043	27.4676
26	14.0463	9.6384	8.9804	12.5331	17.4674	13.2897	15.2306	14.4081	10.6581	15.1319	20.2635	8.5199	13.9476	14.6714	10.7567	12.8292	12.566	14.9345		26	24.8687	26.5244	29.0568	21.6871	19.7066	11.0383	24.9986	12.1097	13.8628	25.4281
27	12.7305	8.487	7.8948	11.5463	15.724	12.2042	13.8819	13.1581	9.6713	13.9148	18.7832	7.6975	12.7634	13.224	9.7041	11.7107	11.5792	13.8818		27	22.8559	24.7713	27.0115	19.4145	18.3106	10.0968	22.9857	10.4864	12.9862	23.5531
28	11.5463	7.4673	7.0067	10.5923	14.2108	11.1186	12.6647	11.941	8.8489	12.7305	17.3029	7.0725	11.7437	11.8753	8.6843	10.6581	10.6581	12.7634		28	21.0703	22.5636	25.0635	16.9795	17.1418	9.2527	21.4274	9.6423	11.3305	21.9741
29	10.4279	6.5462	6.0198	9.7699	12.7634	10.2962	11.5134	10.9541	8.0265	11.8424	16.0529	6.4146	10.8226	10.9542	7.7304	9.7699	9.9344	11.9081		29	19.447	21.1027	23.4727	15.6809	16.2977	8.4735	19.8365	7.9866	9.9345	20.6912
30	9.5068	5.7238	5.2632	9.0462	11.5791	9.4738	10.691	9.9015	7.4015	10.9213	14.8358	5.8553	10.0331	9.9015	6.9409	8.9475	9.112	10.9212		30	17.9211	19.2521	21.9793	13.9927	15.2264	7.4346	18.5379	7.7593	9.1228	19.507
31	8.5528	5.0001	4.704	8.3883	10.6252	8.7501	9.8357	9.1778	6.7436	10.0331	13.7502	5.329	9.2765	9.0791	6.2172	8.3554	8.5857	10.2304		31	16.7198	17.8561	20.356	12.9538	14.2524	6.8178	17.3042	6.5256	8.4086	18.4214
32	7.7304	4.3422	4.0461	7.6975	9.6712	7.9936	9.0462	8.3883	6.283	9.2765	12.7634	4.9672	8.5857	8.2568	5.5593	7.6975	7.9278	9.5067		32	15.3238	16.3951	19.1872	11.2981	12.5642	6.2009	16.3627	6.201	6.9476	17.3688
33	7.0067	3.783	3.4869	7.1054	8.8817	7.5001	8.6186	7.7633	5.7567	8.6515	11.9081	4.6382	7.9936	7.5989	4.8027	7.1383	7.3028	8.783		33	14.22	15.2264	17.5639	10.3241	11.3954	6.0386	15.0965	5.5841	6.3308	16.4148
34	6.3488	3.2238	3.0263	6.5462	8.1909	6.7764	7.862	7.1383	5.2633	8.0594	11.1844	4.1777	7.5002	6.9081	4.3092	6.7107	6.7436	8.0922		34	13.0512	13.9277	16.3302	8.7982	10.0968	5.7139	13.8304	4.5127	6.0711	15.5924
35	5.7238	2.7632	2.5987	6.1185	7.4672	6.283	7.4015	6.6448	4.8685	7.4344	10.4607	3.8487	7.1054	6.3488	3.75	6.2501	6.3817	7.3685		35	11.9474	13.0187	15.2589	8.1164	9.3825	5.3568	13.1161	4.3504	5.5841	14.8687
36	5.2304	2.4343	2.1711	5.5264	6.908	5.8554	6.8094	6.1514	4.5067	6.9081	9.8686	3.6185	6.6449	5.7238	3.2895	5.7238	5.7896	6.908		36	11.2007	11.8499	14.0901	6.9801	8.6683	4.6426	12.1097	2.9544	4.74	14.0792
37	4.8356	2.2369	1.8421	5.0988	6.4146	5.329	6.3817	5.5922	4.0791	6.3488	9.1778	3.2237	6.3159	5.2304	2.9605	5.2962	5.3949	6.3817		37	10.2592	10.9084	13.2785	6.4607	8.5384	4.4478	11.4929	3.0193	3.9932	13.3555
38	4.2764	1.9409	1.7434	4.7369	5.954	4.9014	5.8554	5.1316	3.8488	5.8554	8.6186	2.9605	5.987	4.8685	2.5987	5.0659	5.0659	5.8553		38	9.6099	10.2591	12.3045	5.3893	8.1488	4.1881	10.454	2.1103	3.5387	12.7634
39	3.9475	1.6777	1.4803	4.2764	5.4935	4.5067	5.4935	4.8356	3.5527	5.4278	8.2238	2.7303	5.658	4.2764	2.2368	4.6382	4.7369	5.2632		39	8.993	9.2852	11.4604	5.227	7.4995	4.1556	9.8371	2.2401	3.4089	12.1055
40	3.5527	1.5461	1.1513	3.9145	5.033	4.2106	5.0001	4.4737	3.3554	5.0001	7.7304	2.6316	5.2304	3.9475	2.0395	4.4738	4.3751	4.8356		40	8.084	8.5384	10.6487	4.2855	6.7204	4.1556	8.9605	1.6233	2.9868	11.5463
41	3.2567	1.3816	0.9539	3.5856	4.6711	3.8816	4.6054	4.1119	3.0922	4.6712	7.2699	2.3684	5.0001	3.4869	1.6776	4.1448	4.0461	4.4737		41	7.8242	8.1164	9.8696	4.2205	5.9087	3.9933	8.6359	1.4285	2.5323	11.02
42	2.9606	1.283	0.8224	3.3882	4.3422	3.6843	4.3093	3.7829	2.7632	4.3422	6.7764	2.1711	4.7041	3.2567	1.4145	3.8817	3.7172	4.1777		42	7.3048	7.4671	9.1878	3.6686	5.3893	3.6361	8.084	1.2337	1.9804	10.3949
43	2.6646	1.0527	0.7237	3.0593	4.079	3.3882	4.079	3.5527	2.533	4.0133	6.4804	2.0724	4.4738	2.9935	1.3816	3.6185	3.4211	3.8158		43	6.7853	6.9801	8.6683	3.6686	5.1295	3.344	7.7268	0.7467	1.7531	9.9344
44	2.4343	0.9211	0.5592	2.8948	3.7829	3.0922	3.6843	3.2566	2.3685	3.7172	6.1843	1.9737	4.2106	2.6646	1.1184	3.4211	3.2895	3.4211		44	6.4932	6.6554	8.0515	2.9544	5.1295	3.279	7.1425	0.3247	1.9479	9.4081
45	2.2698	0.7895	0.4276	2.6645	3.5856	2.8948	3.3554	2.9605	2.3027	3.4869	5.8554	1.6118	4.0133	2.4343	0.921	3.2237	2.9935	3.125		45	6.0062	6.2334	7.7268	2.857	4.9023	3.4738	6.8178	0.5195	1.5583	8.9147
46	2.1053	0.7566	0.3618	2.5329	3.2895	2.7632	3.158	2.829	2.1053	3.1909	5.5264	1.5789	3.783	2.2369	0.8881	2.9935	2.829	2.8948		46	5.6815	5.7139	7.0775	2.2077	4.8049	3.4089	6.2334	-0.0974	1.2012	8.5528
47	1.8751	0.6251	0.2302	2.2369	3.125	2.4671	2.8948	2.5329	2.0395	2.9935	5.1975	1.4803	3.6185	2.0067	0.7894	2.829	2.6316	2.7961		47	5.3569	5.5191	6.7529	2.1103	4.6101	3.1816	6.0711	0.2922	1.1038	8.1581
48	1.7106	0.5922	0.1644	2.204	2.829	2.3027	2.6317	2.4342	1.9409	2.8619	4.9343	1.4474	3.3554	1.8422	0.5592	2.6645	2.5001	2.5329		48	4.9348	5.0321	6.4931	1.8505	4.3179	2.9219	5.649	-0.1948	1.2012	7.6646
49	1.5132	0.4935	0.0987	2.0395	2.6316	2.204	2.4343	2.204	1.7764	2.6974	4.6382	1.3487	3.2238	1.7106	0.5592	2.4672	2.1711	2.2698		49	4.7725	4.6426	6.0386	1.8505	3.9283	2.9544	5.6166	-0.3896	0.8441	7.3686
50	1.4803	0.4606	0.1315	1.875	2.4342	2.0724	2.204	2.1053	1.6448	2.5001	4.4409	1.2829	3.0264	1.5132	0.4934	2.4014	2.2698	2.0066		50	4.4803	4.8049	6.0061	1.5259	3.6361	2.8894	5.1296	-0.5844	0.7142	7.0067
51	1.3158	0.4277	0.0987	1.7106	2.3356	1.9079	2.0395	1.9079	1.579	2.2698	4.1448	1.2171	2.8948	1.4803	0.2631	2.2698	2.0724	1.8421		51	4.4803	4.188	5.5192	1.8181	3.2141	2.8245	5.1296	-0.9415	0.487	6.7436
52	1.1514	0.3619	0.0987	1.6448	2.1053	1.7434	1.8093	1.8092	1.5132	2.1382	3.9145	1.1513	2.7303	1.283	0.2302	2.1053	1.9737	1.8092		52	4.2855	4.0906	5.227	1.2337	3.2141	2.6297	4.6101	-0.4545	0.3571	6.3488
53	1.0856	0.3619	-0.0658	1.6777	1.9737	1.579	1.7764	1.6447	1.4474	2.0066	3.783	1.0855	2.6317	1.2172	0.2302	2.1053	1.8422	1.579		53	4.0582	4.0257	4.8374	1.396	3.2465	2.792	4.7725	-0.8441	0.1948	6.0528
54	1.0198	0.329	-0.0329	1.4474	1.8092	1.579	1.5461	1.546	1.3158	1.9409	3.6514	1.0855	2.4672	1.0856	0.1973	1.9079	1.7435	1.4803		54	4.0582	3.6686	4.4478	1.0714	3.4738	2.8245	4.3504	-0.487	0.3571	5.7238
55	0.9869	0.1974	-0.0658	1.4474	1.7434	1.4145	1.4803	1.3487	1.3487	1.8093	3.3882	0.8881	2.2698	1.0527	0.0657	1.8421	1.7435	1.2829		55	3.9284	3.6686	4.5452	1.2661	3.4089	2.857	4.4153	-1.0064	0.2597	5.4278
56	0.8882	0.1974	-0.1316	1.3487	1.5132	1.2829	1.2501	1.4474	1.283	1.6777	3.2237	1.0197	2.2369	0.954	0	1.8092	1.579	1.1513		56	3.766	3.4738	4.2205	0.909	3.2141	2.5972	4.1556	-0.8116	0.2272	5.1975
57	0.8553	0.2632	-0.0987	1.3487	1.5461	1.2171	1.1185	1.25	1.2501	1.579	3.0922	0.8881	2.0724	0.8224	-0.0329	1.6777	1.5132	1.1184		57	3.5063	3.4089	4.2205	1.1363	2.8894	2.4024	3.9608	-1.3311	-0.0974	4.9014
58	0.7566	0.1974	-0.1316	1.25	1.4803	1.1513	1.1514	1.1842	1.1843	1.5132	2.9935	0.921	2.0724	0.7895	-0.0987	1.579	1.4803	1.0855		58	3.2791	3.1491	4.2205	0.8116	2.6621	2.3375	3.8959	-1.1363	0.0974	4.737
59	0.7237	0.1645	-0.1974	1.2171	1.3487	1.0855	0.9211	1.0855	1.1514	1.2829	2.7632	0.8224	1.8422	0.7895	-0.0987	1.5132	1.3487	0.921		59	3.2791	3.2465	3.8309	1.1363	2.4998	2.4349	3.8959	-1.1688	0.1298	4.5396
60	0.5921	0.0329	-0.1974	1.1513	1.3158	1.0197	0.9211	1.0197	1.1843	1.3816	2.6974	0.8224	1.7435	0.7237	-0.1316	1.5132	1.3158	0.7895		60	3.2141	2.9219	3.766	0.8441	2.4349	2.5648	3.7336	-1.2986	0.0324	4.3422

## Sheet: Fig1H
PC1 coordinates
CON	HSA-MycKO
-9.53223	12.2608
-17.7773	12.0798
-6.95464	9.88362
-11.0565	11.0965

## Sheet: Fig1I
RNAseq_Row Z-scores of normalized counts
Gene name	CON				HSA-MycKO
Myc	0.707488	0.908862	0.841564	1.06769	-1.48621	-0.43382	-1.06667	-0.5389
Tmod2	1.07699	1.57344	0.378739	0.123496	-1.27901	-0.37386	-1.14064	-0.35917
Sgcb	0.196585	0.933468	1.31086	0.922616	-0.80965	-1.41202	-0.90195	-0.23991
Dmd	0.500746	0.780602	1.36269	0.963726	-1.01376	-0.82264	-0.68453	-1.08683
Pkp2	1.07889	1.05317	0.159569	0.772106	0.187807	-1.53892	-0.51344	-1.19919
Kras	0.72164	0.648909	0.720879	0.977816	-1.53811	-0.28743	-1.44665	0.20294
Npnt	0.756414	1.03401	0.946215	0.703159	-0.55028	-1.14503	-0.22673	-1.51776
Cntnap2	1.15268	-0.04315	0.743485	1.06433	-0.72279	-1.83869	-0.27114	-0.08474
Sypl2	0.753108	0.994179	0.75092	0.767508	-1.09924	-1.72215	-0.31872	-0.1256
Hacd1	0.805404	0.527648	0.375432	1.37452	-1.00122	-1.69429	-0.41111	0.023616
Sorbs2	1.20523	1.04144	0.739848	0.419599	-1.10284	-0.8649	-0.11066	-1.32772
Ripor2	1.30396	0.677817	0.972247	0.180001	-0.60724	-0.76455	-0.05754	-1.7047
Xk	0.442583	1.04064	1.11911	0.892206	-0.71899	-1.54994	-0.57788	-0.64772
Adamts5	1.17839	0.639005	0.815446	0.462621	-0.28552	-1.72352	0.040701	-1.12713
Hlf	1.35842	0.376299	0.812623	0.656841	-1.03665	0.16413	-0.9407	-1.39096
Sema3c	0.646598	1.44974	1.04252	0.215347	-1.3084	-0.71619	-0.31974	-1.00988
Egf	1.63652	0.200377	0.674605	0.628313	-0.26948	-1.53588	-0.43288	-0.90158
Musk	0.754945	1.09207	0.950422	0.792552	-1.44343	-0.48299	-0.88419	-0.77939
Syp	0.653056	1.30631	1.13176	0.429719	-0.41815	-1.05721	-1.11484	-0.93066
Pclo	0.228319	0.730992	0.884817	0.881596	0.215555	-1.76806	-1.29113	0.117906
Dlg1	0.922308	0.777622	0.435981	1.17413	-1.33562	-1.42374	-0.3574	-0.19328
Camk2d	0.964674	0.474707	1.62544	0.360743	-0.67221	-0.84366	-0.74898	-1.16071
Itgb1	0.58926	0.55539	1.51653	0.734365	-0.4259	-1.38079	-1.07275	-0.5161
Dkk3	0.921472	0.899304	1.00659	0.362695	-0.98195	-0.7206	0.152777	-1.64029
Tgfbr1	1.27931	1.35897	0.05794	0.6183	-1.13393	-0.97509	-0.31319	-0.89231
Bmpr1b	0.113285	0.627342	1.20284	1.32577	-1.4895	-0.34638	-0.60885	-0.82451

## Sheet: Fig1J
Log2FC<0; padj<0.05; baseMean>50								Murach 2022; Reference 8; (Table 13); LogFC>0; adj. p<0.05
symbol	baseMean	log2FoldChange	lfcSE	stat	pvalue	padj		symbol	log2FoldChange	pvalue	adj. p		Overlap
Btf3l4b	51.2716	-2.51768	0.382026	-6.59034	4.38833e-11	1.95195e-08		Atic	1.25464	1.68751e-21	1.1272e-17		Tpx2
Xrra1	63.0584	-1.35269	0.313201	-4.31891	1.56803e-05	0.00196163		Gnl3	1.56465	2.05675e-21	1.1272e-17		Nhp2
Slc4a10	69.705	-3.16505	0.396583	-7.9808	1.45383e-15	1.53365e-12		AI506816	2.84519	7.07055e-21	2.58334e-17		Rnf126
C2cd4c	73.367	-2.00197	0.454034	-4.40929	1.03712e-05	0.00136127		Eif4a1	1.16744	1.71242e-17	4.69245e-14		Ergic1
Themis3	75.4928	-2.344	0.339666	-6.9009	5.16736e-12	2.85327e-09		Pdxp	2.91616	2.67326e-17	5.86032e-14		Rpl13
Chia1	86.237	-1.46778	0.36068	-4.06949	4.71158e-05	0.00481059		Ftsj3	1.2109	2.57282e-16	4.70011e-13		Iars
Mctp1	94.3544	-0.822429	0.227428	-3.61622	0.000298939	0.0192366		Wdr77	1.10917	2.11884e-15	3.31779e-12
Pclo	100.418	-1.29514	0.380816	-3.40097	0.000671471	0.0327813		Rpf2	1.57201	2.73787e-15	3.75123e-12
Ccdc162	113.923	-1.17312	0.315157	-3.72233	0.00019739	0.0147015		Ctps	1.46444	4.58416e-15	5.583e-12
Otog	130.636	-1.27636	0.368024	-3.46815	0.000524049	0.0282545		Nhp2	1.7586	7.28232e-15	7.98215e-12
Gm7694	157.488	-1.38676	0.420782	-3.29567	0.000981865	0.0435529		Ppia	1.08871	1.80358e-14	1.79719e-11
Snph	192.628	-2.11784	0.298118	-7.10401	1.21188e-12	8.82081e-10		Ncl	1.03698	2.84281e-14	2.59667e-11
Gm14412	195.223	-0.870743	0.251771	-3.45848	0.000543234	0.0288156		Impdh2	1.19489	6.6033e-14	5.5676e-11
Tekt1	215.872	-1.19203	0.335757	-3.55028	0.000384816	0.0226547		Npm1	1.11603	7.72083e-14	6.04486e-11
Stk26	226.847	-1.69828	0.234158	-7.25268	4.08596e-13	3.30192e-10		Aldh18a1	1.88213	1.07056e-13	7.82295e-11
Zfp58	228.355	-0.573724	0.167315	-3.42902	0.000605772	0.0306001		Noc2l	1.08421	1.31619e-13	9.01674e-11
Syt9	241.215	-1.72982	0.322443	-5.36472	8.10749e-08	2.12828e-05		Gpatch4	1.4205	1.84941e-13	1.19244e-10
Anln	258.014	-0.627178	0.15514	-4.04265	5.28512e-05	0.00519206		Prmt1	0.891671	3.08123e-13	1.8763e-10
Mgmt	280.712	-0.465099	0.128055	-3.63203	0.000281203	0.018607		Rrp12	1.2022	4.97765e-13	2.83637e-10
Syp	281.483	-0.465703	0.128194	-3.63279	0.000280374	0.018607		Pwp2	1.07089	5.17538e-13	2.83637e-10
Ppp1r14bl	284.602	-1.13838	0.3056	-3.72506	0.000195271	0.0146116		Cct5	0.869945	7.66568e-13	3.91013e-10
Cd28	284.921	-1.43327	0.322367	-4.44609	8.74482e-06	0.00116692		Bysl	0.992848	7.84808e-13	3.91013e-10
Myc	298.364	-1.53864	0.192949	-7.97431	1.5324e-15	1.53365e-12		Eef1e1	1.22839	5.49874e-12	2.57065e-09
Pkp2	304.285	-0.74542	0.20719	-3.59777	0.000320963	0.0202626		Atg9b	4.62018	5.62864e-12	2.57065e-09
Mpzl3	314.122	-1.67517	0.276521	-6.05803	1.37797e-09	4.90344e-07		Grwd1	1.26227	9.29957e-12	4.0773e-09
Ccl25	314.499	-0.755266	0.223253	-3.383	0.000716992	0.0342722		C1qbp	1.04071	1.65373e-11	6.97175e-09
Atp13a5	316.036	-1.0847	0.168427	-6.44019	1.19321e-10	4.77673e-08		Ranbp1	1.34274	1.97159e-11	8.00392e-09
Scai	324.201	-1.20337	0.205784	-5.84776	4.98247e-09	1.62825e-06		Prmt3	1.21961	2.09578e-11	8.20424e-09
Dync2h1	330.218	-0.465723	0.122038	-3.81621	0.00013552	0.0109049		Nop2	1.04277	2.26567e-11	8.56344e-09
Nhs	332.885	-1.59388	0.232466	-6.85642	7.06098e-12	3.53336e-09		Wdr46	1.40767	3.77046e-11	1.3776e-08
Nipa1	338.52	-0.531417	0.153556	-3.46074	0.000538699	0.0288156		Cct6a	0.820619	4.79139e-11	1.69414e-08
Sorcs1	346.049	-1.17581	0.263228	-4.46688	7.93698e-06	0.00109565		Ddx21	1.06614	9.58726e-11	3.28393e-08
Pld5	350.444	-1.71404	0.246275	-6.95985	3.40631e-12	2.04508e-09		Dkc1	1.10872	1.07461e-10	3.56932e-08
Myzap	366.614	-0.742267	0.169698	-4.37404	1.21969e-05	0.00157507		Timm10	1.5484	2.15576e-10	6.94979e-08
Pycr1	372.476	-0.494058	0.143382	-3.44576	0.000569466	0.0294157		Cd3eap	1.22637	2.27533e-10	7.12567e-08
Tpx2	402.86	-1.35137	0.272103	-4.96639	6.82092e-07	0.000138258		Apex1	1.03956	3.16543e-10	9.63786e-08
Bche	423.384	-0.938781	0.267459	-3.51	0.000448099	0.0251776		Nsun2	0.815689	4.64775e-10	1.37687e-07
Bex1	435.61	-0.878058	0.185771	-4.72656	2.28359e-06	0.000373133		Hnrnpab	0.809454	5.11884e-10	1.47652e-07
Ankrd6	453.69	-1.00867	0.136474	-7.39095	1.45789e-13	1.29695e-10		Kat2a	1.06774	6.63551e-10	1.86492e-07
Tmem47	476.168	-0.641603	0.160568	-3.99585	6.44634e-05	0.00600147		Ebna1bp2	0.866254	7.23326e-10	1.9821e-07
Hsd17b12	480.872	-0.795041	0.238924	-3.32759	0.000875992	0.039625		Cad	1.40758	8.1553e-10	2.18025e-07
Acss3	510.671	-0.569069	0.11418	-4.98397	6.22925e-07	0.000127883		Cct3	0.738286	1.33424e-09	3.40108e-07
Dtnb	523.433	-0.685792	0.13833	-4.95764	7.13533e-07	0.000142823		Dhrs13	2.42246	2.08333e-09	5.07453e-07
Cntnap2	574.984	-0.83443	0.2365	-3.52825	0.000418317	0.0239232		Ppp1r14b	1.20586	4.2904e-09	1.00058e-06
Xk	617.813	-0.426582	0.101469	-4.20408	2.62152e-05	0.00308664		Heatr1	1.33703	1.36881e-08	3.12573e-06
Ripor2	630.07	-0.883193	0.217301	-4.06437	4.81623e-05	0.00485046		Atad3a	0.952011	1.42922e-08	3.19707e-06
Tceal7	635.054	-0.909275	0.190909	-4.76288	1.90846e-06	0.000318335		Nop56	0.953274	1.4775e-08	3.23897e-06
Bmpr1b	635.273	-1.01539	0.241755	-4.20009	2.66814e-05	0.00309601		Ddx56	0.894916	1.7148e-08	3.61459e-06
Tbc1d8b	652.111	-0.5537	0.0924734	-5.98767	2.12864e-09	7.40999e-07		Shmt1	1.94874	2.51654e-08	5.20448e-06
Dnase1	662.113	-1.2719	0.209305	-6.07676	1.22637e-09	4.46314e-07		Ddx54	0.818654	2.66385e-08	5.40711e-06
Arhgap32	705.563	-1.23792	0.305347	-4.05414	5.03181e-05	0.0050359		Tsr1	0.88457	3.09474e-08	6.16754e-06
Rab40c	713.254	-0.743077	0.228797	-3.24776	0.00116318	0.0496693		Ifrd2	0.778394	3.77779e-08	7.37263e-06
2610002M06Rik	718.739	-0.934038	0.15752	-5.92966	3.0356e-09	1.01269e-06		Hspd1	0.635921	3.83396e-08	7.37263e-06
Supt3	744.068	-0.475766	0.13592	-3.50034	0.00046467	0.025926		Mak16	1.06795	5.3523e-08	1.01149e-05
Htra4	749.772	-1.5975	0.358152	-4.46039	8.18104e-06	0.00111968		Thumpd3	1.14545	7.65793e-08	1.42269e-05
Six2	768.942	-0.685356	0.210335	-3.2584	0.00112041	0.048359		Chchd4	0.982292	9.02361e-08	1.64846e-05
Tceal5	783.131	-0.768428	0.222073	-3.46025	0.000539677	0.0288156		Eif3d	0.735495	9.93952e-08	1.78602e-05
P3h1	851.529	-0.658702	0.178737	-3.68531	0.000228425	0.0159033		Pgam5	0.744172	1.16404e-07	2.05791e-05
Igsf3	853.62	-0.506798	0.135774	-3.73267	0.000189463	0.0144466		Pum3	0.988727	1.25817e-07	2.18901e-05
Adpgk	854.935	-0.493676	0.101405	-4.86837	1.12521e-06	0.000209511		Rpp14	0.800605	1.32548e-07	2.2701e-05
Ints6	862.908	-0.853039	0.234344	-3.64011	0.000272518	0.0182091		Bop1	0.872196	1.4693e-07	2.44014e-05
Sdccag8	892.289	-0.508083	0.136932	-3.71047	0.000206877	0.0150578		Pus1	1.13528	1.64492e-07	2.69104e-05
Atp6v0e	902.384	-0.357622	0.103731	-3.4476	0.000565593	0.0293102		Nolc1	0.903219	2.20817e-07	3.55938e-05
Il1r1	903.412	-0.821709	0.231444	-3.55036	0.000384702	0.0226547		Timm8a1	1.11506	2.28591e-07	3.63128e-05
Nhp2	933.827	-0.40544	0.0980147	-4.13652	3.52616e-05	0.00392114		Tomm70a	0.63064	2.41455e-07	3.78085e-05
Otud1	973.954	-0.782124	0.213516	-3.66307	0.000249213	0.0170012		Trmt61a	1.83218	2.87652e-07	4.37911e-05
Zfp9	980.888	-0.480848	0.132921	-3.61755	0.000297402	0.0192366		Rrp8	0.957696	3.02685e-07	4.54483e-05
Kcnab1	989.886	-1.21871	0.269427	-4.52333	6.08756e-06	0.000862656		Ccdc86	0.782101	3.1827e-07	4.71426e-05
Mid1	996.472	-0.347733	0.0964105	-3.6068	0.000309997	0.0196983		Rpl12	0.702721	3.29201e-07	4.81116e-05
Cachd1	1016	-1.2111	0.325893	-3.71623	0.000202216	0.0148853		Utp14a	1.04406	3.90817e-07	5.63651e-05
Rhbdl3	1028.06	-0.618139	0.16079	-3.84438	0.000120856	0.00997561		Ppan	1.19263	4.10224e-07	5.83957e-05
Usp37	1040.69	-0.675178	0.193082	-3.49684	0.000470801	0.0259963		Nme1	1.18005	4.33228e-07	6.08796e-05
Tmod2	1058.31	-0.611212	0.175485	-3.48298	0.000495856	0.0270073		Ears2	1.18466	4.49058e-07	6.23053e-05
Ctnna3	1081.55	-1.17474	0.104582	-11.2327	2.81716e-29	5.63889e-26		Ddx39b	0.587629	6.11573e-07	8.37931e-05
Mb21d2	1084.52	-0.557324	0.16364	-3.40578	0.000659743	0.0324063		Eif5a	0.631352	8.45363e-07	0.000113399
Spire1	1090.43	-0.488772	0.13749	-3.55496	0.000378039	0.0224205		Aen	0.654539	8.48344e-07	0.000113399
Hsd17b7	1108.59	-1.48558	0.189949	-7.82095	5.24278e-15	4.93839e-12		Mybbp1a	0.760497	8.71836e-07	0.000115135
Casp12	1121.94	-0.562621	0.15235	-3.69294	0.000221675	0.0157066		Mettl1	1.44429	9.94754e-07	0.000129156
Gadl1	1138.66	-1.07729	0.239943	-4.48977	7.13002e-06	0.000992809		Rorc	0.642179	1.00158e-06	0.000129156
Efcab6	1138.75	-0.444661	0.101312	-4.38904	1.13852e-05	0.00148221		Iars	0.596599	1.02943e-06	0.00013092
1700001O22Rik	1149.82	-1.24261	0.32955	-3.77063	0.000162838	0.012845		Dph5	1.39707	1.03914e-06	0.00013092
Shc2	1172.28	-1.37217	0.283385	-4.84205	1.28507e-06	0.00022613		Gtf2ird2	1.09299	1.12348e-06	0.000139937
Tdrp	1203.78	-0.853262	0.163541	-5.21743	1.81419e-07	4.27214e-05		Trub1	0.971953	1.55655e-06	0.00018957
Epb41l4b	1209.41	-0.583441	0.104182	-5.6002	2.141e-08	6.72231e-06		Anp32b	0.57277	1.64593e-06	0.000198253
Itga4	1223.05	-1.41613	0.201409	-7.03114	2.04852e-12	1.36679e-09		Nifk	0.853858	1.99477e-06	0.000237659
Minpp1	1239.02	-0.348565	0.0901689	-3.86569	0.000110777	0.0092873		Nop16	1.03628	2.10493e-06	0.000248088
Rnf128	1256.7	-1.17948	0.293803	-4.01452	5.95672e-05	0.00571167		Rps6-ps4	0.649074	2.12806e-06	0.000248145
Neto2	1314.44	-0.734751	0.156145	-4.70556	2.53172e-06	0.000405405		Slc19a1	1.43241	2.20356e-06	0.000254245
Bmp2k	1366.73	-0.40318	0.115944	-3.47735	0.000506395	0.027395		Nop58	1.15773	2.87554e-06	0.000328321
Elac1	1403.91	-0.322601	0.0892136	-3.61605	0.000299127	0.0192366		Cct2	0.668483	3.06778e-06	0.000346659
Serac1	1413.66	-0.483766	0.102985	-4.69744	2.63446e-06	0.000417679		Zfp783	1.69182	3.37081e-06	0.000373206
Pter	1423.16	-0.611193	0.0940819	-6.49639	8.2269e-11	3.37788e-08		Gtpbp4	0.682577	3.60633e-06	0.00039529
Myo5a	1473.6	-0.959809	0.242767	-3.95363	7.69756e-05	0.00703957		Ung	0.811193	3.70535e-06	0.000402122
Polk	1500.02	-0.754889	0.136969	-5.51139	3.56002e-08	1.05568e-05		Mrps18b	0.788231	3.9337e-06	0.000422719
Odf3l2	1536.84	-1.74972	0.478087	-3.65984	0.00025237	0.0171237		Abce1	0.66023	3.98935e-06	0.000424537
Cep170	1551.67	-0.548241	0.165913	-3.30439	0.000951841	0.0427702		Polr1b	0.814057	4.11881e-06	0.000434099
Npnt	1588.93	-1.48901	0.185104	-8.04419	8.68188e-16	9.93021e-13		Sco2	1.69674	4.41768e-06	0.000461163
Kras	1593.87	-0.395013	0.115507	-3.41982	0.00062662	0.0315537		Cdk4	0.757153	4.50437e-06	0.000465778
Arl5b	1600.82	-0.486588	0.144789	-3.36067	0.000777529	0.0362579		Pusl1	1.53695	4.55639e-06	0.000466753
Exoc2	1604.37	-0.715685	0.106656	-6.7102	1.94353e-11	9.15346e-09		Zbtb24	1.50807	4.84057e-06	0.000491273
Mbtps2	1617.25	-0.347921	0.0986656	-3.52626	0.000421467	0.0239324		Prmt7	0.660176	5.00603e-06	0.000503405
Evi5	1624.59	-0.501739	0.107288	-4.67656	2.91726e-06	0.000449174		Rpl3	0.96631	5.32231e-06	0.000525566
Amotl2	1646.01	-0.982392	0.169228	-5.80513	6.43159e-09	2.05978e-06		Lingo3	0.940688	5.37687e-06	0.000526214
Rhobtb3	1657.42	-0.377012	0.101036	-3.73148	0.00019036	0.0144466		Prep	0.685264	6.00613e-06	0.000582595
Acsl3	1669.82	-0.399288	0.0866498	-4.60807	4.06429e-06	0.000597078		Tma16	0.974387	6.62663e-06	0.000637145
Ermp1	1681.68	-0.533016	0.129517	-4.1154	3.86503e-05	0.0041818		Wdr43	0.812974	6.79886e-06	0.00064802
Slc2a3	1822.48	-1.3194	0.367424	-3.59094	0.000329488	0.0206097		Mthfd1	0.628224	7.07758e-06	0.000663055
Tmbim4	1859.47	-0.405088	0.101376	-3.99591	6.44464e-05	0.00600147		Rcc2	0.889076	7.29098e-06	0.000677258
Actr3b	1863.18	-0.881641	0.160744	-5.48477	4.14007e-08	1.20536e-05		Rps25	0.512496	7.39183e-06	0.000680856
Klhl23	1895.16	-0.902073	0.232663	-3.87716	0.000105685	0.00900177		Pabpc1	0.551429	8.14854e-06	0.000735886
Slc30a2	1898.03	-0.741967	0.143259	-5.17919	2.22846e-07	5.17164e-05		Lsm2	1.18254	8.18712e-06	0.000735886
Dkk3	1923.17	-0.998337	0.195205	-5.1143	3.14899e-07	7.00343e-05		Fbl	1.08252	8.19068e-06	0.000735886
Nipa2	2110.77	-0.321808	0.0933277	-3.44815	0.000564434	0.0293102		Srm	1.01749	8.89674e-06	0.000792822
Eda2r	2115.36	-0.984771	0.28472	-3.45873	0.000542729	0.0288156		Pigw	1.38946	9.96173e-06	0.000868625
Gpr155	2132.92	-0.520589	0.150814	-3.45185	0.000556748	0.0291346		Rars2	1.14842	9.9851e-06	0.000868625
Cab39l	2136.25	-0.593541	0.0853018	-6.95813	3.44827e-12	2.04508e-09		Trp53	0.978345	1.11356e-05	0.000961079
Ccnyl1	2137.06	-0.765077	0.176864	-4.3258	1.51979e-05	0.00191625		Rpl22	0.537247	1.16182e-05	0.000987187
Tenm3	2148.41	-0.636663	0.143031	-4.45122	8.53822e-06	0.00114893		Noa1	0.837899	1.22878e-05	0.00103605
Cacng7	2149.54	-0.4302	0.131028	-3.28327	0.00102612	0.0451407		Lap3	0.569627	1.24958e-05	0.00104555
Rictor	2168.25	-0.60771	0.119358	-5.09147	3.55304e-07	7.68849e-05		Gm15501	0.768332	1.26665e-05	0.0010518
Ino80d	2197.74	-0.7111	0.171874	-4.13733	3.51372e-05	0.00392114		Txnrd3	1.1511	1.30415e-05	0.0010748
Slc25a36	2223.88	-0.329377	0.0933028	-3.53019	0.000415254	0.0238332		Trmt10c	0.740863	1.35337e-05	0.00110704
Rrp7a	2225.69	-0.24443	0.0749388	-3.26173	0.00110735	0.048054		Ncln	0.657386	1.49861e-05	0.00121676
Adamts5	2292.19	-0.41626	0.116903	-3.56072	0.000369846	0.0220514		Tomm40	0.744524	1.55015e-05	0.00124935
Cpeb2	2296.14	-0.738384	0.184619	-3.9995	6.34755e-05	0.00597902		Rps15a-ps6	0.795775	1.56257e-05	0.00125017
Pon3	2337.99	-0.508372	0.104788	-4.85142	1.22578e-06	0.000222457		Scamp4	0.704888	1.60718e-05	0.00126067
Hlf	2364.06	-0.676431	0.159702	-4.23558	2.27958e-05	0.00274458		Eif3b	0.676362	1.61104e-05	0.00126067
Nek6	2382.04	-0.779556	0.191109	-4.07912	4.52073e-05	0.0047314		Mrps2	0.705943	1.6237e-05	0.00126067
Fut8	2382.86	-0.442393	0.0840831	-5.26137	1.42983e-07	3.46906e-05		Kpnb1	0.572653	1.6332e-05	0.00126067
Plp2	2384.57	-0.315593	0.0772028	-4.08784	4.35407e-05	0.00458696		Polr1a	0.733972	1.69573e-05	0.00129979
Hacd1	2396.44	-0.556971	0.148674	-3.74627	0.000179487	0.0138846		Wdr74	1.12594	1.73623e-05	0.00132158
Tgfbr1	2413.57	-0.384333	0.104008	-3.69524	0.000219679	0.0156343		Nudt6	0.968839	1.7788e-05	0.00134465
Rnf126	2419.3	-0.536347	0.139751	-3.83786	0.000124111	0.0101397		Crls1	0.762395	1.81425e-05	0.00135909
Ppp1r15b	2468.09	-0.194112	0.0588592	-3.2979	0.000974092	0.0433282		Gm11478	0.767994	1.84494e-05	0.00135909
Wls	2471.82	-0.522689	0.0969443	-5.39164	6.98184e-08	1.86334e-05		Abhd14a	0.986872	1.84641e-05	0.00135909
Tmem267	2487.18	-0.795872	0.219833	-3.62035	0.000294206	0.019229		Aatf	1.12907	1.84958e-05	0.00135909
Acsl4	2626.93	-0.540032	0.112799	-4.78758	1.68808e-06	0.00028454		Cmtr2	1.33546	1.8599e-05	0.00135909
Slc40a1	2687.19	-0.519961	0.129627	-4.01122	6.04069e-05	0.00572364		Polr3h	1.2539	1.87706e-05	0.00136255
Pals1	2712.08	-0.45038	0.0992473	-4.53795	5.68037e-06	0.000812141		Pa2g4	0.57644	1.96078e-05	0.00141395
Ilkap	2715.69	-0.2094	0.0598765	-3.4972	0.000470167	0.0259963		Prmt5	0.603851	2.03607e-05	0.00145865
Stab2	2720.18	-0.595745	0.181751	-3.27781	0.00104614	0.0457701		Mrto4	0.968175	2.08274e-05	0.0014824
Amy1	2746.32	-0.928294	0.132883	-6.98581	2.8322e-12	1.81408e-09		Rpl13	0.70964	2.11772e-05	0.00149757
Fgd4	2824.66	-0.620478	0.0944144	-6.57185	4.96926e-11	2.15061e-08		Nol12	0.80681	2.16864e-05	0.00151405
Cldnd1	2842.08	-0.430286	0.120129	-3.58185	0.000341164	0.0210118		Vars	0.6564	2.18942e-05	0.00151887
Maco1	2919.24	-0.493829	0.12987	-3.80248	0.000143255	0.0114126		Trim28	0.544386	2.42604e-05	0.00165919
Ttc28	2951.22	-0.318827	0.0957099	-3.33118	0.000864771	0.0392283		Fam185a	0.786993	2.44417e-05	0.00165919
Pgm2l1	2957.87	-0.599334	0.0914326	-6.55492	5.56703e-11	2.34592e-08		Ubqln4	0.509139	2.46647e-05	0.00165919
Azin1	3292.05	-0.677518	0.166386	-4.07197	4.66181e-05	0.00481059		Tomm5	0.924561	2.48187e-05	0.00165919
Slc44a1	3296.49	-0.408882	0.0843105	-4.84971	1.23641e-06	0.000222457		Gar1	1.46961	2.48251e-05	0.00165919
Ces1d	3322.97	-0.649711	0.137958	-4.70948	2.48344e-06	0.00040169		Rsl1d1	0.628551	2.99103e-05	0.00196315
Musk	3396.49	-1.29721	0.134786	-9.62425	6.31683e-22	9.19559e-19		Snx5	0.54582	3.06715e-05	0.00200113
Fbxo11	3462.75	-0.352915	0.0827205	-4.26635	1.98698e-05	0.00243246		Sac3d1	0.983373	3.1238e-05	0.00202603
Mapre1	3467.71	-0.258171	0.0696929	-3.70441	0.000211884	0.015318		Eif2b3	0.861272	3.17966e-05	0.00205013
Stim2	3556.63	-0.389783	0.108901	-3.57925	0.000344585	0.0211411		Rnps1	0.570578	3.22208e-05	0.00206534
Adamts1	3720.06	-0.690787	0.192268	-3.59284	0.000327098	0.0205405		Rnf126	0.629608	3.43593e-05	0.00217695
Sub1	3767.02	-0.543169	0.139829	-3.88452	0.000102532	0.0087799		Sgf29	0.764291	3.6337e-05	0.00227594
Ociad2	3835.58	-0.553889	0.137099	-4.04007	5.34349e-05	0.00520581		Gsto1	0.824092	3.69232e-05	0.00229952
Ergic1	3873.71	-0.396342	0.0983302	-4.03072	5.56053e-05	0.0053639		G3bp1	0.518287	3.80539e-05	0.00235655
Psd3	3950.68	-0.548248	0.149038	-3.67858	0.000234534	0.016258		Gm4737	0.786806	4.12021e-05	0.00253717
Slc16a10	4082.42	-0.516593	0.158131	-3.26686	0.00108746	0.0473192		Nip7	1.04227	4.44613e-05	0.00272257
Ostn	4341.42	-0.789566	0.232049	-3.40258	0.00066753	0.0326886		Rps15a	0.655027	4.51643e-05	0.00273506
Clcn3	4344.52	-0.244068	0.0709057	-3.44214	0.000577123	0.0296201		Ewsr1	0.544067	4.86422e-05	0.00292949
Tspan8	4375.39	-0.813835	0.154018	-5.28404	1.26365e-07	3.11306e-05		Rpl7a	0.540581	4.93242e-05	0.00295433
Atp13a3	4448.88	-0.570154	0.168171	-3.39033	0.000698081	0.0336133		Rrn3	0.591215	4.98331e-05	0.00296859
Snd1	4504.39	-0.432097	0.0900598	-4.79789	1.60346e-06	0.000273152		Rpl5	0.649075	5.05353e-05	0.0029925
Uap1	4617.13	-0.313874	0.06279	-4.99879	5.76923e-07	0.000119978		Rgcc	0.664985	5.07805e-05	0.0029925
Camk2d	4701.94	-0.296541	0.079405	-3.73453	0.000188064	0.0144466		Ddx31	0.992108	5.1729e-05	0.00302866
Cert1	4744.43	-0.251624	0.074884	-3.36018	0.000778911	0.0362579		Rrp15	1.13654	5.56878e-05	0.0032296
Sema3c	4819.31	-0.371509	0.0945636	-3.92867	8.54176e-05	0.00755687		Zfp623	1.13441	5.69092e-05	0.00328306
Ccdc43	4837.55	-0.246559	0.0746268	-3.30389	0.000953536	0.0427702		Set	0.541791	5.97776e-05	0.00341262
Ar	4957.18	-0.432569	0.103995	-4.15954	3.1889e-05	0.00362155		Rpl27	0.81408	6.01868e-05	0.00341817
Tlcd4	5044.19	-0.566589	0.109989	-5.15133	2.58648e-07	5.83343e-05		Fam136a	0.723983	6.22157e-05	0.00351518
Egf	5087.25	-0.557723	0.154221	-3.61639	0.000298738	0.0192366		Wdr75	0.850045	6.29598e-05	0.00353899
Styx	5204.56	-0.524286	0.150719	-3.47856	0.000504113	0.0273639		Hars	0.719698	6.84275e-05	0.0038267
Enpp4	5693.5	-0.457625	0.0665613	-6.87524	6.18859e-12	3.30326e-09		Zfp146	0.658448	7.12312e-05	0.00396328
Cyp27a1	5918.33	-0.343046	0.0872637	-3.93114	8.45424e-05	0.00752099		Epb41l4aos	1.59756	7.2006e-05	0.00398615
Fbxw11	5956.24	-0.280416	0.0764339	-3.66873	0.000243754	0.0168243		Kti12	0.642503	8.38576e-05	0.00457295
Rps6ka3	5994.63	-0.63871	0.174744	-3.65512	0.000257066	0.0173688		Serbp1	0.40289	8.59738e-05	0.00466514
Fyttd1	6044.96	-0.450637	0.0973596	-4.62858	3.68183e-06	0.000551002		Mt1	1.16003	9.08118e-05	0.00487936
Vps37a	6122.95	-0.343788	0.0903056	-3.80694	0.000140695	0.0112647		Agk	1.67717	9.2078e-05	0.00489935
Shisa2	6327.54	-0.364656	0.0916054	-3.98073	6.8704e-05	0.00635929		Mdn1	1.10275	9.61865e-05	0.00509324
Smpdl3a	6348.59	-0.361645	0.0917685	-3.94083	8.11985e-05	0.00726386		Psme3	0.499581	9.92564e-05	0.00523052
Cdk19	6600.54	-0.711115	0.163275	-4.35531	1.32878e-05	0.00168871		Tmem185b	0.988397	0.000102506	0.00535034
Ube3c	6667.79	-0.339468	0.0827161	-4.10401	4.06046e-05	0.00436377		Surf2	0.867427	0.000103437	0.00536674
Nptn	6693.13	-0.396363	0.0809104	-4.89879	9.64266e-07	0.000183239		Srsf2	0.455202	0.0001038	0.00536674
Fez2	6710.86	-0.442131	0.133964	-3.30038	0.000965525	0.0430667		Rpl8	0.610754	0.000107457	0.00552455
Asrgl1	6730.01	-1.02397	0.172554	-5.93424	2.95216e-09	1.00581e-06		Nob1	0.821974	0.00010786	0.00552455
Rpl13	6803.62	-0.240881	0.0585235	-4.11596	3.85566e-05	0.0041818		Ergic1	0.610181	0.000109774	0.00559643
Sorbs2	6969.57	-0.796998	0.142958	-5.57505	2.47457e-08	7.47646e-06		Ttc27	0.804373	0.000113657	0.00576235
Slc12a2	7059.44	-0.513602	0.0708277	-7.25143	4.12405e-13	3.30192e-10		Cfap298	0.696852	0.00011408	0.00576235
B3galnt2	7252.03	-0.455412	0.109115	-4.1737	2.99691e-05	0.00342783		Nhlrc1	0.760407	0.000120053	0.00600867
Pde7a	7448.06	-1.05592	0.227446	-4.64251	3.44203e-06	0.000519974		Selenoo	0.600571	0.000123893	0.00617266
Extl3	7470.71	-0.242473	0.061951	-3.91395	9.07975e-05	0.00787299		Xpot	0.650699	0.000127203	0.00626983
Dlg1	7571.34	-0.227364	0.0694774	-3.27249	0.00106606	0.0465144		Rack1	0.48373	0.00012809	0.00626983
Lonp2	7646.65	-0.336044	0.0999527	-3.36203	0.000773713	0.0362579		Riox2	0.730811	0.00012886	0.00626983
H6pd	7806.73	-0.25531	0.0775012	-3.29427	0.000986761	0.0436492		Hpdl	1.29658	0.000129206	0.00626983
Stradb	7871.32	-0.283358	0.0699229	-4.05243	5.06883e-05	0.00504144		Sf3a2	0.700672	0.000129275	0.00626983
Ubl3	8149.73	-0.26238	0.0706676	-3.71288	0.000204913	0.014983		Ltv1	0.789037	0.000138036	0.00660702
Sgcb	8350.51	-0.366997	0.0897335	-4.08985	4.31649e-05	0.00457748		Nr2c2ap	1.25171	0.000138959	0.00662232
Atp6v1g1	8480.83	-0.355649	0.0964823	-3.68616	0.000227666	0.0159033		Psmg1	1.10207	0.000142363	0.00674319
Cpd	8540.81	-0.47567	0.0869939	-5.46786	4.55502e-08	1.27964e-05		Snhg4	1.25813	0.000142726	0.00674319
Eps15	8555.2	-0.458346	0.12294	-3.72822	0.000192836	0.0144971		Snrpd1	0.960126	0.000145967	0.00684932
Slc38a4	8760.91	-0.567945	0.159014	-3.57166	0.000354724	0.0215159		Rpl6	0.565928	0.000146222	0.00684932
Asb14	8963.26	-0.280674	0.080119	-3.50322	0.000459675	0.025737		Paqr9	0.974225	0.000147889	0.0068979
Iars	9599.34	-0.37642	0.109355	-3.4422	0.000577008	0.0296201		Iba57	0.888355	0.000150954	0.00701104
Kif3c	9613.07	-0.600583	0.107606	-5.58131	2.38709e-08	7.35086e-06		Wdr4	0.969571	0.000155661	0.00716892
Pcx	9726.21	-0.510941	0.120772	-4.23062	2.33045e-05	0.00276426		Rpl36a	0.938146	0.000161373	0.00740086
Sf3b1	9757.38	-0.358684	0.0710026	-5.0517	4.37888e-07	9.3492e-05		Rps4x	0.517072	0.000164927	0.00750151
Vezf1	11322.5	-0.396702	0.113624	-3.49135	0.000480578	0.0264131		Eif4ebp1	0.697876	0.00017334	0.00785116
Sorl1	11458.1	-0.595965	0.093294	-6.38803	1.68039e-10	6.56293e-08		Rpl10a	0.708806	0.000180525	0.00814294
Xpr1	12427.6	-0.609601	0.178735	-3.41064	0.000648108	0.0322303		Rpl18	0.682521	0.000187038	0.00840215
Aldh1a1	12864.3	-0.733755	0.149657	-4.90291	9.4427e-07	0.000182176		Mga	0.681202	0.000199789	0.00893832
Smoc2	13282.4	-0.342303	0.0731755	-4.67784	2.89919e-06	0.000449174		Hnrnpa1	0.709343	0.000211254	0.00937474
Asb5	14065.6	-0.574207	0.125208	-4.58603	4.51754e-06	0.000657631		Ipo4	0.509046	0.000212548	0.0093941
Dmd	14383.7	-0.727884	0.109286	-6.66035	2.73173e-11	1.24981e-08		Llph	0.934079	0.000221306	0.00963095
Ivns1abp	14630.9	-0.472168	0.112977	-4.17932	2.92382e-05	0.00336828		Eef1akmt4	1.40699	0.00022182	0.00963095
Hipk2	14988.5	-0.531396	0.155746	-3.41194	0.00064503	0.0321771		Rps8	0.744599	0.0002223	0.00963095
Dpp8	15093.4	-0.331356	0.0686163	-4.82912	1.37137e-06	0.000238407		Ppif	0.592458	0.000229863	0.00991939
Kpna4	15270.2	-0.302177	0.0898781	-3.36207	0.000773598	0.0362579		Cct4	0.509567	0.000232816	0.0100075
Ddx3x	15452.1	-0.297834	0.0906516	-3.28548	0.00101807	0.0449102		Abhd11	0.727348	0.000238803	0.0102247
Smpx	15678.3	-0.218828	0.0567133	-3.85849	0.000114091	0.00951529		Rae1	0.994385	0.000242629	0.0103481
Odc1	15807.2	-0.993836	0.213544	-4.65402	3.25528e-06	0.000496446		Jagn1	0.629453	0.000254035	0.0107926
Itgb1	16071.5	-0.201148	0.0617284	-3.2586	0.00111962	0.048359		Lsm7	1.81507	0.000260435	0.0109373
Smyd2	18222.4	-0.707603	0.149504	-4.73302	2.21203e-06	0.000365168		Nat10	0.799427	0.000289329	0.0120583
Msrb3	19909.4	-0.343045	0.0889661	-3.85591	0.000115302	0.00956649		Elp6	1.51063	0.000291289	0.012094
Fermt2	20053.9	-0.223254	0.0669838	-3.33295	0.000859296	0.0390906		Trmt1	0.540096	0.000292515	0.0120991
Serinc3	24099.9	-0.532609	0.0778691	-6.8398	7.93049e-12	3.84821e-09		Thg1l	1.39132	0.000308079	0.0126474
Ttll7	26477.2	-0.878738	0.182039	-4.82721	1.38462e-06	0.000238407		Rpl32	0.680264	0.00031284	0.0127803
Rragd	26870.7	-0.364019	0.112051	-3.24871	0.00115931	0.0496365		Xpnpep3	0.846973	0.000313649	0.0127803
Serpinb6a	27012.4	-0.540807	0.101988	-5.30263	1.14144e-07	2.90125e-05		Mettl8	1.05579	0.000321886	0.0130131
Rab10	27524.4	-0.299729	0.0845688	-3.5442	0.000393799	0.0230986		Ankrd13b	0.576202	0.000322555	0.0130131
Sypl2	35668.8	-0.249252	0.0720907	-3.45748	0.000545253	0.0288156		Usp10	0.633636	0.000323522	0.0130131
Cacna2d1	36951.9	-0.34302	0.0919767	-3.72942	0.000191921	0.0144964		Rrs1	0.693827	0.000333496	0.0132925
Smox	39882.2	-0.554777	0.158004	-3.51117	0.000446146	0.0251776		Angptl4	2.11145	0.000336178	0.0133509
Pkia	42845	-0.305885	0.0790541	-3.86931	0.000109145	0.00919867		Rpl15	0.519292	0.000345257	0.0136128
Hipk3	43704.4	-0.298158	0.082312	-3.62229	0.000292004	0.0191634		Eif4a2	0.436117	0.000348175	0.0136569
Calm1	48525	-0.229483	0.0663605	-3.45813	0.000543939	0.0288156		Borcs5	0.636049	0.000348866	0.0136569
Trdn	75122.5	-0.329325	0.0986577	-3.33806	0.000843648	0.0384881		Gtf2f1	0.679342	0.000356781	0.013917
Mylk4	225374	-0.519192	0.140177	-3.70383	0.000212365	0.015318		Ahcy	0.635294	0.000372738	0.0144879
								Pprc1	0.508637	0.000377216	0.0146101
								Atp1a1	0.48067	0.0003842	0.0148282
								Timm9	0.921325	0.000394605	0.0151048
								Ube2cbp	1.67165	0.000397824	0.0151048
								Rufy3	0.765666	0.000398046	0.0151048
								Irak1bp1	1.18108	0.000398732	0.0151048
								Slc7a5	1.12972	0.000399635	0.0151048
								Rpl35	0.796886	0.000408942	0.0153507
								Eif2s1	0.535521	0.000414992	0.0155127
								Gm15772	0.482661	0.000416086	0.0155127
								Rpl9	0.653288	0.00042396	0.0157526
								Nup210	0.559441	0.000425622	0.015761
								Tbl3	0.696733	0.00042971	0.0158588
								Abhd17c	0.985651	0.000439743	0.0161746
								Trnt1	0.683295	0.000455699	0.0165944
								Pdss1	0.702602	0.000458987	0.0166588
								Zmynd19	0.599709	0.000474992	0.0170432
								Nupl1	0.666629	0.000476064	0.0170432
								Snhg12	1.50171	0.000477867	0.0170432
								Wdr36	0.679778	0.000498642	0.017631
								Zfp593	1.00475	0.000527764	0.0186007
								Lrrc47	0.530053	0.000529797	0.0186125
								Arl4d	1.13925	0.000544623	0.0190115
								Sf3a3	0.766836	0.000560797	0.0194154
								Tdg	0.598028	0.000574744	0.0198106
								Rpl34	0.719379	0.000592977	0.0203113
								Erh	0.885442	0.00059598	0.0203506
								Naa10	0.621966	0.000615857	0.0208991
								Mafk	0.591445	0.000645605	0.0217737
								Fam228b	1.72235	0.000657391	0.0219856
								Rbm8a	0.640216	0.000657903	0.0219856
								Saysd1	0.887436	0.000666204	0.0221953
								Retreg1	0.565965	0.000670819	0.0222813
								Gm5148	0.541631	0.00067916	0.0224903
								Eif1a	0.695049	0.000692051	0.0228481
								Polr3g	1.31785	0.000696891	0.0229388
								Reep6	1.22993	0.000739258	0.0241073
								Cct8	0.372537	0.000741189	0.0241073
								Snrpb	0.48941	0.000744654	0.0241484
								Rpl17	0.666371	0.000751658	0.0242696
								Mrpl17	0.457177	0.00075282	0.0242696
								1110038B12Rik	1.6628	0.000756991	0.0243325
								Nol10	0.84157	0.000761298	0.0243994
								Tomm6	0.646489	0.000775247	0.024702
								Impdh1	0.713037	0.000778427	0.0247314
								Mtrr	0.578429	0.000787999	0.0249632
								Qdpr	0.555218	0.000803909	0.0253938
								Rpl4	0.345853	0.000812611	0.0255216
								Gfer	0.474878	0.000834459	0.0261329
								Nufip1	0.978266	0.000844127	0.0263363
								Znrd2	0.727963	0.000845761	0.0263363
								Cep44	1.29309	0.000872702	0.0270983
								Hnrnpa0	0.538012	0.000913997	0.0280223
								Bscl2	0.787464	0.000927222	0.0281741
								Rpl34-ps1	0.589846	0.000928553	0.0281741
								Elac2	0.615956	0.000930484	0.0281741
								Gart	0.522121	0.000942739	0.0284666
								Tars	0.514098	0.000949304	0.0285861
								Nol9	0.571781	0.00095432	0.0286369
								Msto1	0.894473	0.00095883	0.0286369
								Utp4	0.585831	0.000968541	0.0288483
								Gas5	1.41389	0.00098166	0.0291598
								Hbegf	0.772147	0.000997502	0.0295465
								Ddx49	0.636572	0.00100012	0.0295465
								Cct7	0.4253	0.00100276	0.0295465
								Urb2	0.909696	0.00101332	0.0296977
								Farsa	0.639824	0.00103112	0.0301391
								Snrpa1	0.698316	0.00106973	0.0310785
								Brix1	0.644797	0.00107277	0.0310785
								Snrpd3	0.680659	0.00107528	0.0310785
								Ntmt1	0.701706	0.00107744	0.0310785
								N6amt1	0.747895	0.00110292	0.031647
								Mrpl47	0.851954	0.00117586	0.033477
								Slc25a5	0.645327	0.00125714	0.0352417
								Snrpf	0.938573	0.00126325	0.0353225
								Nvl	0.575767	0.00131712	0.0363652
								Rpl7	0.411616	0.0013212	0.036386
								Rps19	0.662272	0.00133005	0.0365381
								Scnm1	0.882733	0.00135234	0.0369538
								Cep131	0.930253	0.00136016	0.0369538
								Smpdl3b	1.17493	0.0014083	0.0379273
								Ppid	0.50804	0.00145035	0.0388688
								Ampd2	0.90423	0.00147485	0.0393328
								Mrps26	0.530817	0.00148467	0.0394986
								Bzw2	0.453628	0.00149018	0.0395494
								Rpl17-ps10	0.491432	0.00149989	0.0396153
								Mif	0.831328	0.00152499	0.0401814
								Mcrip2	0.635655	0.0015886	0.0414586
								Pes1	0.513206	0.00161423	0.0419279
								Cpsf3	0.519025	0.00164386	0.0423986
								Utp18	1.01938	0.00165283	0.0424277
								Rps15	0.544797	0.00168859	0.0429435
								Tpx2	1.72116	0.00169331	0.0429639
								Zpr1	0.558021	0.00174881	0.0440077
								Mrpl32	0.615443	0.00175061	0.0440077
								Exosc6	1.11923	0.00175489	0.0440077
								Tsr3	0.633345	0.00176256	0.0440077
								Taf9	0.576569	0.00178297	0.0443155
								Rps3a1	0.422918	0.00179116	0.0444184
								Nprl3	0.574221	0.00180021	0.0445419
								Slc39a14	0.729942	0.00181708	0.0446755
								Eny2	0.583982	0.00183247	0.0449343
								Heatr3	0.499367	0.00188514	0.0459812
								Mrpl12	0.520104	0.00188774	0.0459812
								Eif3g	0.545348	0.00189626	0.046015
								Eef2kmt	0.823324	0.00191809	0.0463088
								Rtcb	0.465813	0.00193217	0.0465462
								Rpl39	0.899641	0.00198105	0.0474718
								Taf5l	0.661172	0.00199176	0.0475635
								Cebpb	0.426508	0.00200061	0.0475677
								Gm10052	0.5688	0.00200928	0.0476703
								Cdc34	0.392281	0.00202584	0.0479528
								Dnaaf5	0.527189	0.00202993	0.0479528
								Rps10	0.734068	0.00204294	0.0481562
								Eef1g	0.386435	0.0020512	0.0482471
								Pus3	0.673951	0.00211683	0.0494723

## Sheet: Fig1K
	HSA-MycKO vs. CON
Ribosomal protein gene	LogFC	-log10 adj p-value
Rpl13	-0.24088	2.37864
Rpl10a	-0.36144	1.00072
Rpl5	-0.27558	0.950587
Rpl9	-0.21836	0.871962
Rpl12	-0.26938	0.698727
Rps3a1	-0.17381	0.685067
Rpl22l1	-0.34017	0.524458
Rps15a	-0.19493	0.498788
Rpl6	-0.18969	0.477667
Rpl35a	-0.17345	0.382252
Rps4x	-0.16211	0.382252
Rpl32	-0.17033	0.3787
Rpl24	-0.10776	0.365921
Rpl36al	-0.12634	0.303946
Rpl4	-0.16355	0.273614
Rps19	-0.09184	0.235528
Rpl29	-0.09834	0.212465
Rps5	-0.08305	0.198011
Rpl36a	-0.12263	0.195075
Rps10	-0.13505	0.19322
Rpl39	-0.12154	0.192638
Rps24	-0.13492	0.181119
Rps15	-0.10928	0.178151
Rpl37	-0.11803	0.171343
Rps27rt	-0.11824	0.16243
Rps8	-0.08426	0.15999
Rpl31	-0.0836	0.156328
Rps6	0.117896	0.151965
Rpl34	-0.0986	0.147159
Rps25	-0.08342	0.137864
Rps13	0.25662	0.136572
Rpl18a	-0.07711	0.125814
Rpl10	-0.10177	0.110314
Rpl22	-0.06569	0.104378
Rpl7l1	-0.09731	0.103711
Rpl27a	-0.09298	0.101508
Rps17	-0.07252	0.098704
Rps3	-0.07585	0.090433
Rpl38	-0.0883	0.089045
Rps14	-0.06245	0.079262
Rps7	-0.06216	0.078975
Rps26	-0.06716	0.071963
Rpl23a	0.044756	0.070631
Rps2	-0.05393	0.063586
Rpl8	-0.07319	0.062631
Rpl17	-0.06862	0.061503
Rpl37rt	0.12425	0.06125
Rpl23	-0.06855	0.060733
Rpl14	-0.05742	0.060615
Rpl19	0.04374	0.060615
Rps27l	-0.08093	0.053961
Rps18	-0.04275	0.052701
Rps21	-0.04634	0.051281
Rpl18	-0.05098	0.049299
Rpl3l	0.050777	0.048656
Rpl3	0.060988	0.047011
Rps23	-0.03917	0.046772
Rpl30	-0.12308	0.046113
Rpl11	0.033198	0.043205
Rpl7a	-0.03697	0.043183
Rps20	-0.07341	0.042734
Rps27	-0.054	0.04023
Rpl7	-0.03762	0.039407
Rps12	0.071667	0.032749
Rpl21	-0.0356	0.028721
Rpl41	0.038978	0.027019
Rpl36	-0.04627	0.025421
Rps9	0.025348	0.022224
Rps28	-0.02953	0.022077
Rps11	-0.02409	0.019351
Rpl27	0.034798	0.019005
Rpl26	0.025826	0.017173
Rpl37a	-0.0156	0.015805
Rpl28	-0.02447	0.014061
Rps16	-0.03019	0.013837
Rps27a	-0.01494	0.010001
Rps29	0.018385	0.009184
Rpl13a	-0.00878	0.004627
Rpl15	-0.00453	0.003421
Rpl35	0.001021	0.000756

[truncated: 51 more sheets: Fig2B, Fig2C, Fig2E, Fig2F, Fig2H, Fig2I, Fig3C, Fig3D, Fig3F, Fig3G, Fig3I, Fig3J, Fig3K, Fig4A, Fig4C, Fig4D, Fig4E, Fig5C, Fig5D, Fig5E …]
